# Supplementary material for: The development and validation of a prediction model for post-AKI outcomes of pediatric inpatients
Source: Clin Kidney J. 2025 Jan 9;18(2):sfaf007. doi: 10.1093/ckj/sfaf007 (PMC11843026; doi:10.1093/ckj/sfaf007)
Supplement: sfaf007_Supplemental_Files [file sfaf007_supplemental_files.zip]

Archive with 2 entries (2 files):
- 859 Supplement-revised.docx
- 859 Tripod-Checlist-Prediction-Model-Development.docx
